# Supplementary material for: Identification of Muscle Strength-Related Gut Microbes through Human Fecal Microbiome Transplantation
Source: Int J Mol Sci. 2024 Jan 4;25(1):662. doi: 10.3390/ijms25010662 (PMC10779158; doi:10.3390/ijms25010662)
Supplement: Supplementary file 1 [file ijms-25-00662-s001.zip]

Archive with 1 entries (1 files):
- ijms-2777162-supplementary.pdf
